# Supplementary material for: Protein Kinase Expression of the AKT/mTOR Signaling Pathway in Peripheral Mononuclear Cells of Schizophrenia Patients: A Pilot Study
Source: NeuroSci. 2025 Nov 17;6(4):116. doi: 10.3390/neurosci6040116 (PMC12641630; doi:10.3390/neurosci6040116)
Supplement: Supplementary file 1 [file neurosci-06-00116-s001.zip]

Archive with 1 entries (1 files):
- neurosci-3759125-supplementary.pdf
